# Supplementary material for: Impact of Intestinal Microbiota on Cognitive Flexibility by a Novel Touch Screen Operant System Task in Mice
Source: Front Neurosci. 2022 Jun 23;16:882339. doi: 10.3389/fnins.2022.882339 (PMC9259885; doi:10.3389/fnins.2022.882339)
Supplement: Supplementary file 2 [file Table_1.XLSX]

## Sheet: Suppl Table S1
Supplementary Table S1. Comparison of fecal microbiota composition between control and streptomycin-treated mice
	Control								Streptomysin
Phylum
	Cont-1	Cont-2	Cont-3	Cont-4	Cont-5	mean	SD		Strept-1	Strept-2	Strept-3	Strept-4	Strept-5	mean	SD		p-value	q-value	Strept/cont
Actinobacteria	0.517126	0.204936	0.254572	0.305944	0.315392	0.319594	0.118951		0.222063	0.159882	0.224235	0.152091	0.221481	0.19595	0.0366001		0.0472018	0.0849632	0.613123
Bacteroidetes	19.3736	16.5685	12.0907	9.50924	14.1198	14.3324	3.83232		32.5939	40.3948	42.4896	35.136	37.8112	37.6851	3.96419		0.00902344	0.0203027	2.62937
Deferribacteres	0	0	0.0117045	0.00312188	0	0.00296527	0.00506894		0	0	0	0	0	0	0		0.136037	0.204056	0
Firmicutes	74.6075	75.8518	83.0373	86.4698	80.7715	80.1476	4.94613		61.6472	54.8672	54.3711	62.6791	57.0032	58.1136	3.84412		0.00902344	0.0203027	0.725082
Proteobacteria	2.59629	5.78658	2.92612	1.81693	1.97207	3.0196	1.61151		1.10538	0.485795	0.534034	0.663937	1.37318	0.832465	0.388748		0.00902344	0.0203027	0.275687
Verrucomicrobia	0.0186592	0.0113853	0.0175567	0.0187313	0.0173292	0.0167323	0.00305512		0.00740211	0.00922396	0.00885139	0	0	0.00509549	0.00470105		0.00881586	0.0203027	0.304529
Other phylum	2.88685	1.57687	1.66203	1.87625	2.80387	2.16117	0.634704		4.42399	4.08314	2.37217	1.36882	3.59094	3.16781	1.27125		0.250592	0.32219	1.46578
Class	Control								Streptomysin
	Cont-1	Cont-2	Cont-3	Cont-4	Cont-5	mean	SD		Strept-1	Strept-2	Strept-3	Strept-4	Strept-5	mean	SD		p-value	q-value	Strept/cont
Actinobacteria, Actinobacteria	0.517126	0.204936	0.254572	0.305944	0.315392	0.319594	0.118951		0.222063	0.159882	0.224235	0.152091	0.221481	0.251356	0.105647		0.0472018	0.114633	0.786484
Bacteroidetes, Bacteroidia	17.9368	14.5049	10.6891	7.1491	12.7231	12.6006	4.04627		32.3423	40.075	42.165	34.3814	37.5661	22.1816	13.9916		0.00902344	0.0255664	1.76036
Bacteroidetes, Other class	1.43676	2.06359	1.40161	2.36014	1.39674	1.73177	0.450898		0.251672	0.319764	0.324551	0.754607	0.245105	1.06143	0.762256		0.00902344	0.0255664	0.612919
Deferribacteres, Deferribacteres	0	0	0.0117045	0.00312188	0	0.00296527	0.00506894		0	0	0	0	0	0.00190505	0.00353781		0.136037	0.256959	0.642453
Firmicutes, Bacilli	3.56391	17.5248	7.07242	6.46229	3.99612	7.72391	5.68499		5.92909	7.68356	6.01009	12.8576	5.1413	7.47084	3.95255		0.754023	0.986029	0.967235
Firmicutes, Clostridia	68.4206	57.7434	75.3241	79.2083	75.5762	71.2545	8.50119		53.7689	45.6463	47.2575	48.4586	48.3507	56.6259	19.6346		0.00902344	0.0255664	0.794699
Firmicutes, Erysipelotrichia	0.127949	0.0626192	0.0234089	0.0874126	0.0727827	0.0748344	0.0380044		0.0690863	0.0645677	0.0442569	0.0614215	0.0590615	0.0654504	0.0262492		0.250592	0.355005	0.874603
Firmicutes, Other class	2.495	0.520878	0.61741	0.711788	1.1264	1.0943	0.816325		1.88014	1.47276	1.05922	1.30155	3.45215	1.37899	0.859948		0.117185	0.249018	1.26016
Proteobacteria, Alphaproteobacteria	0	0.00284633	0.00292612	0.00312188	0	0.00177886	0.00162697		0.00740211	0.00614931	0	0.00292483	0.00885923	0.0031363	0.00292062		0.169265	0.28775	1.76309
Proteobacteria, Betaproteobacteria	0.197254	0.0313096	0.0468178	0.0936563	0.114373	0.0966822	0.0655685		0.00740211	0.0215226	0.0236037	0.0087745	0.00885923	0.059652	0.057296		0.00902344	0.0255664	0.61699
Proteobacteria, Gammaproteobacteria	2.39904	5.75243	2.87637	1.72015	1.85769	2.92114	1.64803		1.09058	0.458123	0.51043	0.652237	1.35546	1.93681	1.46741		0.00902344	0.0255664	0.663032
Verrucomicrobia, Verrucomicrobiae	0.0186592	0.0113853	0.0175567	0.0187313	0.0173292	0.0167323	0.00305512		0.00740211	0.00922396	0.00885139	0	0	0.0107439	0.00713215		0.00881586	0.0255664	0.642103
Other phylum, Other class	2.88685	1.57687	1.66203	1.87625	2.80387	2.16117	0.634704		4.42399	4.08314	2.37217	1.36882	3.59094	2.4534	1.14605		0.250592	0.355005	1.13522
Order	Control								Streptomysin
	Cont-1	Cont-2	Cont-3	Cont-4	Cont-5	mean	SD		Strept-1	Strept-2	Strept-3	Strept-4	Strept-5	mean	SD		p-value	q-value	Strept/cont
Actinobacteria, Actinobacteria, Actinomycetales	0.261229	0.00284633	0.0526701	0.0811688	0.110907	0.101764	0.0976367		0	0	0.00590092	0	0	0.00118018	0.00263897		0.0131916	0.0395749	0.0115972
Actinobacteria, Actinobacteria, Bifidobacteriales	0.039984	0.0199243	0.0585223	0.0624376	0.0242609	0.0410258	0.0193133		0.0222063	0.00922396	0.0206532	0.017549	0.00590615	0.0151077	0.00718314		0.0282801	0.0694148	0.368249
Actinobacteria, Actinobacteria, Coriobacteriales	0.215914	0.182165	0.14338	0.162338	0.180224	0.176804	0.0269094		0.199857	0.150658	0.197681	0.134542	0.215575	0.179663	0.0349973		0.916815	1	1.01617
Bacteroidetes, Bacteroidia, Bacteroidales	17.9368	14.5049	10.6891	7.1491	12.7231	12.6006	4.04627		32.3423	40.075	42.165	34.3814	37.5661	37.306	4.01676		0.00902344	0.0304541	2.96065
Bacteroidetes, Other class, Other order	1.43676	2.06359	1.40161	2.36014	1.39674	1.73177	0.450898		0.251672	0.319764	0.324551	0.754607	0.245105	0.37914	0.213128		0.00902344	0.0304541	0.218932
Deferribacteres, Deferribacteres, Deferribacterales	0	0	0.0117045	0.00312188	0	0.00296527	0.00506894		0	0	0	0	0	0	0		0.136037	0.282539	0
Firmicutes, Bacilli, Bacillales	0.0239904	0.287479	0.00292612	0.0124875	0.0138634	0.0681493	0.122836		0.167781	0.104538	0.0442569	0.0087745	0.0531554	0.0757012	0.0618193		0.347208	0.551447	1.11081
Firmicutes, Bacilli, Lactobacillales	3.45195	14.5703	6.51061	5.40085	3.58368	6.70349	4.58059		5.74404	7.5575	5.95108	12.8342	5.06748	7.43085	3.15565		0.464702	0.697053	1.10851
Firmicutes, Bacilli, Other order	0.0879648	2.66701	0.558888	1.04895	0.398572	0.952277	1.01956		0.0172716	0.0215226	0.0147523	0.0146242	0.0206715	0.0177684	0.00323078		0.00902344	0.0304541	0.0186589
Firmicutes, Clostridia, Clostridiales	68.386	57.7264	75.2304	79.0959	75.4792	71.1836	8.46105		53.764	45.6371	47.2428	48.4469	48.3478	48.6877	3.05517		0.00902344	0.0304541	0.683974
Firmicutes, Clostridia, Other order	0.0346528	0.017078	0.0936357	0.112388	0.0970436	0.0709595	0.0422264		0.00493474	0.00922396	0.0147523	0.0116993	0.00295308	0.00871268	0.00482453		0.00902344	0.0304541	0.122784
Firmicutes, Erysipelotrichia, Erysipelotrichales	0.127949	0.0626192	0.0234089	0.0874126	0.0727827	0.0748344	0.0380044		0.0690863	0.0645677	0.0442569	0.0614215	0.0590615	0.0596788	0.00940286		0.250592	0.422874	0.797477
Firmicutes, Other class, Other order	2.495	0.520878	0.61741	0.711788	1.1264	1.0943	0.816325		1.88014	1.47276	1.05922	1.30155	3.45215	1.83316	0.953259		0.117185	0.263666	1.6752
Proteobacteria, Alphaproteobacteria, Sphingomonadales	0	0.00284633	0.00292612	0.00312188	0	0.00177886	0.00162697		0.00740211	0.00614931	0	0.00292483	0.00885923	0.00506709	0.0035801		0.169265	0.32644	2.8485
Proteobacteria, Betaproteobacteria, Burkholderiales	0.197254	0.0313096	0.0468178	0.0936563	0.114373	0.0966822	0.0655685		0.00740211	0.0215226	0.0236037	0.0087745	0.00885923	0.0140324	0.00784347		0.00902344	0.0304541	0.14514
Proteobacteria, Gammaproteobacteria, Enterobacteriales	2.31108	5.67558	2.87637	1.51723	1.84729	2.84551	1.66257		0.621777	0.267495	0.324551	0.432875	0.487257	0.426791	0.139231		0.00902344	0.0304541	0.149988
Proteobacteria, Gammaproteobacteria, Pseudomonadales	0.0879648	0.0768508	0	0.202922	0.0103975	0.075627	0.0811358		0.4688	0.190628	0.185879	0.219362	0.868204	0.386575	0.293837		0.0282801	0.0694148	5.1116
Verrucomicrobia, Verrucomicrobiae, Verrucomicrobiales	0.0186592	0.0113853	0.0175567	0.0187313	0.0173292	0.0167323	0.00305512		0.00740211	0.00922396	0.00885139	0	0	0.00509549	0.00470105		0.00881586	0.0304541	0.304529
Other phylum, Other class, Other order	2.88685	1.57687	1.66203	1.87625	2.80387	2.16117	0.634704		4.42399	4.08314	2.37217	1.36882	3.59094	3.16781	1.27125		0.250592	0.422874	1.46578
Family	Control								Streptomysin
	Cont-1	Cont-2	Cont-3	Cont-4	Cont-5	mean	SD		Strept-1	Strept-2	Strept-3	Strept-4	Strept-5	mean	SD		p-value	q-value	Strept/cont
Actinobacteria, Actinobacteria, Actinomycetales, Brevibacteriaceae	0.261229	0.00284633	0.0526701	0.0811688	0.110907	0.101764	0.0976367		0	0	0	0	0	0	0		0.00534568	0.0355298	0
Actinobacteria, Actinobacteria, Actinomycetales, Microbacteriaceae	0	0	0	0	0	0	0		0	0	0.00295046	0	0	0.000590092	0.00131949		0.317311	0.571159	#DIV/0!
Actinobacteria, Actinobacteria, Actinomycetales, Pseudonocardiaceae	0	0	0	0	0	0	0		0	0	0.00295046	0	0	0.000590092	0.00131949		0.317311	0.571159	#DIV/0!
Actinobacteria, Actinobacteria, Bifidobacteriales, Bifidobacteriaceae	0.039984	0.0199243	0.0585223	0.0624376	0.0242609	0.0410258	0.0193133		0.0222063	0.00922396	0.0206532	0.017549	0.00590615	0.0151077	0.00718314		0.0282801	0.0890824	0.368249
Actinobacteria, Actinobacteria, Coriobacteriales, Coriobacteriaceae	0.215914	0.182165	0.14338	0.162338	0.180224	0.176804	0.0269094		0.199857	0.150658	0.197681	0.134542	0.215575	0.179663	0.0349973		0.916815	1	1.01617
Bacteroidetes, Bacteroidia, Bacteroidales, Bacteroidaceae	0.370518	0.788433	0.365764	0.137363	0.270336	0.386483	0.243823		0.09376	0.0461198	0.0501578	0.0643463	0.0738269	0.0656422	0.0192365		0.00902344	0.0355298	0.169845
Bacteroidetes, Bacteroidia, Bacteroidales, Other family	16.6707	12.7459	9.07096	4.34253	11.056	10.7772	4.55528		31.1629	38.9804	41.3684	33.8403	36.0393	36.2783	4.04288		0.00902344	0.0355298	3.3662
Bacteroidetes, Bacteroidia, Bacteroidales, Porphyromonadaceae	0.581101	0.33302	0.51207	0.549451	0.301528	0.455434	0.128949		0.0296084	0.0184479	0.0177028	0.0204738	0.0265777	0.0225621	0.00526014		0.00902344	0.0355298	0.0495398
Bacteroidetes, Bacteroidia, Bacteroidales, Prevotellaceae	0.0026656	0	0	0.00312188	0	0.0011575	0.00159315		0	0	0	0	0	0	0		0.136037	0.342814	0
Bacteroidetes, Bacteroidia, Bacteroidales, Rikenellaceae	0.311875	0.637577	0.740307	2.11663	1.09521	0.98032	0.693957		1.05603	1.03001	0.728764	0.456274	1.42634	0.939483	0.366298		0.916815	1	0.958343
Bacteroidetes, Other class, Other order, Other family	1.43676	2.06359	1.40161	2.36014	1.39674	1.73177	0.450898		0.251672	0.319764	0.324551	0.754607	0.245105	0.37914	0.213128		0.00902344	0.0355298	0.218932
Deferribacteres, Deferribacteres, Deferribacterales, Deferribacteraceae	0	0	0.0117045	0.00312188	0	0.00296527	0.00506894		0	0	0	0	0	0	0		0.136037	0.342814	0
Firmicutes, Bacilli, Bacillales, Bacillaceae 1	0.0026656	0.287479	0	0	0	0.0580289	0.128272		0.167781	0.0953142	0.038356	0	0.0531554	0.0709213	0.0639976		0.281198	0.571159	1.22217
Firmicutes, Bacilli, Bacillales, Other family	0.013328	0	0	0.00312188	0.0103975	0.00536948	0.00615089		0	0.00307465	0.00295046	0.00292483	0	0.00178999	0.00163501		0.332112	0.581196	0.333363
Firmicutes, Bacilli, Bacillales, Paenibacillaceae 1	0.0053312	0	0.00292612	0.00936563	0.00346584	0.00421776	0.00345556		0	0.00614931	0.00295046	0	0	0.00181995	0.0027367		0.281198	0.571159	0.431498
Firmicutes, Bacilli, Bacillales, Staphylococcaceae	0.0026656	0	0	0	0	0.00053312	0.00119209		0	0	0	0.00584966	0	0.00116993	0.00261605		0.881497	1	2.1945
Firmicutes, Bacilli, Lactobacillales, Enterococcaceae	0	0	0.00292612	0	0	0.000585223	0.0013086		0	0	0	0	0	0	0		0.317311	0.571159	0
Firmicutes, Bacilli, Lactobacillales, Lactobacillaceae	2.74024	13.8161	5.55669	4.64535	3.15738	5.98315	4.52293		3.43705	6.06014	4.65583	11.3951	3.49349	5.80833	3.30097		0.601508	0.997237	0.970782
Firmicutes, Bacilli, Lactobacillales, Other family	0.703719	0.745738	0.939283	0.755495	0.415901	0.712027	0.1887		2.29959	1.48813	1.2864	1.42732	1.55627	1.61154	0.397287		0.00902344	0.0355298	2.26332
Firmicutes, Bacilli, Lactobacillales, Streptococcaceae	0.0079968	0.00853898	0.0117045	0	0.0103975	0.00772756	0.00456592		0.00740211	0.00922396	0.00885139	0.0116993	0.0177185	0.010979	0.00407247		0.464702	0.79125	1.42077
Firmicutes, Bacilli, Other order, Other family	0.0879648	2.66701	0.558888	1.04895	0.398572	0.952277	1.01956		0.0172716	0.0215226	0.0147523	0.0146242	0.0206715	0.0177684	0.00323078		0.00902344	0.0355298	0.0186589
Firmicutes, Clostridia, Clostridiales, Catabacteriaceae	0.0079968	0	0	0.00936563	0.0207951	0.0076315	0.00855716		0	0	0	0	0	0	0		0.0539064	0.161719	0
Firmicutes, Clostridia, Clostridiales, Clostridiaceae 1	0.170598	0.0142316	0.0790051	0.0593157	0.103975	0.0854252	0.0578577		0.00246737	0.00307465	0.00295046	0.00292483	0.00590615	0.00346469	0.00138414		0.00902344	0.0355298	0.0405582
Firmicutes, Clostridia, Clostridiales, Clostridiales_Incertae Sedis XIII	0.194589	0.0142316	0.0146306	0.0437063	0.0485218	0.0631358	0.075192		0	0	0	0	0	0	0		0.00534568	0.0355298	0
Firmicutes, Clostridia, Clostridiales, Eubacteriaceae	0	0	0.00292612	0	0	0.000585223	0.0013086		0	0	0	0	0	0	0		0.317311	0.571159	0
Firmicutes, Clostridia, Clostridiales, Heliobacteriaceae	0.0026656	0	0	0	0	0.00053312	0.00119209		0	0	0	0	0	0	0		0.317311	0.571159	0
Firmicutes, Clostridia, Clostridiales, Lachnospiraceae	57.7342	51.3477	68.4682	68.4815	66.6066	62.5277	7.67045		48.8712	42.3656	44.3808	44.8055	42.7251	44.6297	2.5902		0.00902344	0.0355298	0.713759
Firmicutes, Clostridia, Clostridiales, Other family	5.61109	2.80363	3.08705	4.77023	3.82976	4.02035	1.17053		1.70248	1.30058	1.17428	1.50336	1.39976	1.41609	0.201071		0.00902344	0.0355298	0.352231
Firmicutes, Clostridia, Clostridiales, Peptostreptococcaceae	0.111955	0.017078	0.00585223	0.0156094	0.0103975	0.0321785	0.0448173		0.00246737	0	0.00295046	0.00584966	0	0.0022535	0.00243004		0.00881586	0.0355298	0.0700313
Firmicutes, Clostridia, Clostridiales, Ruminococcaceae	4.55285	3.52945	3.57279	5.71616	4.85911	4.44607	0.921677		3.18537	1.96778	1.68176	2.12928	4.21699	2.63624	1.05062		0.0282801	0.0890824	0.592936
Firmicutes, Clostridia, Other order, Other family	0.0346528	0.017078	0.0936357	0.112388	0.0970436	0.0709595	0.0422264		0.00493474	0.00922396	0.0147523	0.0116993	0.00295308	0.00871268	0.00482453		0.00902344	0.0355298	0.122784
Firmicutes, Erysipelotrichia, Erysipelotrichales, Erysipelotrichaceae	0.127949	0.0626192	0.0234089	0.0874126	0.0727827	0.0748344	0.0380044		0.0690863	0.0645677	0.0442569	0.0614215	0.0590615	0.0596788	0.00940286		0.250592	0.563832	0.797477
Firmicutes, Other class, Other order, Other family	2.495	0.520878	0.61741	0.711788	1.1264	1.0943	0.816325		1.88014	1.47276	1.05922	1.30155	3.45215	1.83316	0.953259		0.117185	0.335575	1.6752
Proteobacteria, Alphaproteobacteria, Sphingomonadales, Sphingomonadaceae	0	0.00284633	0.00292612	0.00312188	0	0.00177886	0.00162697		0.00740211	0.00614931	0	0.00292483	0.00885923	0.00506709	0.0035801		0.169265	0.410142	2.8485
Proteobacteria, Betaproteobacteria, Burkholderiales, Alcaligenaceae	0.0053312	0.00284633	0	0	0	0.00163551	0.00240566		0	0	0	0	0	0	0		0.136037	0.342814	0
Proteobacteria, Betaproteobacteria, Burkholderiales, Comamonadaceae	0.0186592	0.00284633	0.0321873	0.0468282	0.0346584	0.0270359	0.0168202		0	0	0	0	0	0	0		0.00534568	0.0355298	0
Proteobacteria, Betaproteobacteria, Burkholderiales, Sutterellaceae	0.173264	0.0256169	0.0146306	0.0468282	0.0797144	0.0680108	0.0638565		0.00740211	0.0215226	0.0236037	0.0087745	0.00885923	0.0140324	0.00784347		0.0282801	0.0890824	0.206326
Proteobacteria, Gammaproteobacteria, Enterobacteriales, Enterobacteriaceae	2.31108	5.67558	2.87637	1.51723	1.84729	2.84551	1.66257		0.621777	0.267495	0.324551	0.432875	0.487257	0.426791	0.139231		0.00902344	0.0355298	0.149988
Proteobacteria, Gammaproteobacteria, Pseudomonadales, Moraxellaceae	0.0879648	0.0768508	0	0.202922	0.0103975	0.075627	0.0811358		0.4688	0.190628	0.185879	0.219362	0.868204	0.386575	0.293837		0.0282801	0.0890824	5.1116
Verrucomicrobia, Verrucomicrobiae, Verrucomicrobiales, Verrucomicrobiaceae	0.0186592	0.0113853	0.0175567	0.0187313	0.0173292	0.0167323	0.00305512		0.00740211	0.00922396	0.00885139	0	0	0.00509549	0.00470105		0.00881586	0.0355298	0.304529
Other phylum, Other class, Other order, Other family	2.88685	1.57687	1.66203	1.87625	2.80387	2.16117	0.634704		4.42399	4.08314	2.37217	1.36882	3.59094	3.16781	1.27125		0.250592	0.563832	1.46578
genus	Control								Streptomysin
	Cont-1	Cont-2	Cont-3	Cont-4	Cont-5	mean	SD		Strept-1	Strept-2	Strept-3	Strept-4	Strept-5	mean	SD		p-value	q-value	Strept/cont
Actinobacteria, Actinobacteria, Actinomycetales, Brevibacteriaceae, Brevibacterium	0.261229	0.00284633	0.0526701	0.0811688	0.110907	0.101764	0.0976367		0	0	0	0	0	0	0		0.00534568	0.0399114	0
Actinobacteria, Actinobacteria, Actinomycetales, Microbacteriaceae, Rathayibacter	0	0	0	0	0	0	0		0	0	0.00295046	0	0	0.000590092	0.00131949		0.317311	0.608178	#DIV/0!
Actinobacteria, Actinobacteria, Actinomycetales, Pseudonocardiaceae, Saccharopolyspora	0	0	0	0	0	0	0		0	0	0.00295046	0	0	0.000590092	0.00131949		0.317311	0.608178	#DIV/0!
Actinobacteria, Actinobacteria, Bifidobacteriales, Bifidobacteriaceae, Bifidobacterium	0.0239904	0.017078	0.0321873	0.0312188	0.0103975	0.0229744	0.00931161		0.0222063	0.00922396	0.0206532	0.017549	0.00590615	0.0151077	0.00718314		0.174525	0.477867	0.65759
Actinobacteria, Actinobacteria, Bifidobacteriales, Bifidobacteriaceae, Other genus	0.0159936	0.00284633	0.026335	0.0312188	0.0138634	0.0180514	0.0111239		0	0	0	0	0	0	0		0.00534568	0.0399114	0
Actinobacteria, Actinobacteria, Coriobacteriales, Coriobacteriaceae, Gordonibacter	0	0.00284633	0.00292612	0	0	0.00115449	0.0015811		0	0	0	0.00292483	0	0.000584966	0.00130802		0.52053	0.935326	0.506689
Actinobacteria, Actinobacteria, Coriobacteriales, Coriobacteriaceae, Other genus	0.207917	0.176472	0.140454	0.162338	0.176758	0.172788	0.0245871		0.199857	0.144509	0.19473	0.131617	0.215575	0.177258	0.0368773		0.754023	1	1.02587
Actinobacteria, Actinobacteria, Coriobacteriales, Coriobacteriaceae, Parvibacter	0.0079968	0.00284633	0	0	0.00346584	0.00286179	0.00328303		0	0.00614931	0.00295046	0	0	0.00181995	0.0027367		0.577469	1	0.635948
Bacteroidetes, Bacteroidia, Bacteroidales, Bacteroidaceae, Bacteroides	0.370518	0.788433	0.365764	0.137363	0.270336	0.386483	0.243823		0.09376	0.0461198	0.0501578	0.0643463	0.0738269	0.0656422	0.0192365		0.00902344	0.0399114	0.169845
Bacteroidetes, Bacteroidia, Bacteroidales, Other family, Other genus	16.6707	12.7459	9.07096	4.34253	11.056	10.7772	4.55528		31.1629	38.9804	41.3684	33.8403	36.0393	36.2783	4.04288		0.00902344	0.0399114	3.3662
Bacteroidetes, Bacteroidia, Bacteroidales, Porphyromonadaceae, Other genus	0.303878	0.276094	0.418435	0.462038	0.166361	0.325361	0.117806		0	0	0	0	0	0	0		0.00534568	0.0399114	0
Bacteroidetes, Bacteroidia, Bacteroidales, Porphyromonadaceae, Parabacteroides	0.277222	0.0569265	0.0936357	0.0874126	0.135168	0.130073	0.0868575		0.0296084	0.0184479	0.0177028	0.0204738	0.0265777	0.0225621	0.00526014		0.00902344	0.0399114	0.173457
Bacteroidetes, Bacteroidia, Bacteroidales, Prevotellaceae, Other genus	0	0	0	0.00312188	0	0.000624376	0.00139615		0	0	0	0	0	0	0		0.317311	0.608178	0
Bacteroidetes, Bacteroidia, Bacteroidales, Prevotellaceae, Prevotella	0.0026656	0	0	0	0	0.00053312	0.00119209		0	0	0	0	0	0	0		0.317311	0.608178	0
Bacteroidetes, Bacteroidia, Bacteroidales, Rikenellaceae, Alistipes	0.311875	0.637577	0.740307	2.11663	1.09521	0.98032	0.693957		1.05603	1.03001	0.728764	0.456274	1.42634	0.939483	0.366298		0.916815	1	0.958343
Bacteroidetes, Other class, Other order, Other family, Other genus	1.43676	2.06359	1.40161	2.36014	1.39674	1.73177	0.450898		0.251672	0.319764	0.324551	0.754607	0.245105	0.37914	0.213128		0.00902344	0.0399114	0.218932
Deferribacteres, Deferribacteres, Deferribacterales, Deferribacteraceae, Mucispirillum	0	0	0.0117045	0.00312188	0	0.00296527	0.00506894		0	0	0	0	0	0	0		0.136037	0.391107	0
Firmicutes, Bacilli, Bacillales, Bacillaceae 1, Bacillus	0.0026656	0.287479	0	0	0	0.0580289	0.128272		0.167781	0.0953142	0.038356	0	0.0531554	0.0709213	0.0639976		0.281198	0.608178	1.22217
Firmicutes, Bacilli, Bacillales, Other family, Other genus	0.013328	0	0	0.00312188	0.0103975	0.00536948	0.00615089		0	0.00307465	0.00295046	0.00292483	0	0.00178999	0.00163501		0.332112	0.626113	0.333363
Firmicutes, Bacilli, Bacillales, Paenibacillaceae 1, Paenibacillus	0.0053312	0	0.00292612	0.00936563	0.00346584	0.00421776	0.00345556		0	0.00614931	0.00295046	0	0	0.00181995	0.0027367		0.281198	0.608178	0.431498
Firmicutes, Bacilli, Bacillales, Staphylococcaceae, Staphylococcus	0.0026656	0	0	0	0	0.00053312	0.00119209		0	0	0	0.00584966	0	0.00116993	0.00261605		0.881497	1	2.1945
Firmicutes, Bacilli, Lactobacillales, Enterococcaceae, Enterococcus	0	0	0.00292612	0	0	0.000585223	0.0013086		0	0	0	0	0	0	0		0.317311	0.608178	0
Firmicutes, Bacilli, Lactobacillales, Lactobacillaceae, Lactobacillus	2.74024	13.8161	5.55669	4.64535	3.15738	5.98315	4.52293		3.43705	6.06014	4.65583	11.3951	3.49349	5.80833	3.30097		0.601508	1	0.970782
Firmicutes, Bacilli, Lactobacillales, Other family, Other genus	0.703719	0.745738	0.939283	0.755495	0.415901	0.712027	0.1887		2.29959	1.48813	1.2864	1.42732	1.55627	1.61154	0.397287		0.00902344	0.0399114	2.26332
Firmicutes, Bacilli, Lactobacillales, Streptococcaceae, Lactococcus	0.0053312	0.00853898	0.00585223	0	0.0103975	0.00602399	0.00394496		0.00493474	0.00614931	0.00885139	0.00584966	0	0.00515702	0.00323098		0.675174	1	0.85608
Firmicutes, Bacilli, Lactobacillales, Streptococcaceae, Streptococcus	0.0026656	0	0.00585223	0	0	0.00170357	0.00259053		0.00246737	0.00307465	0	0.00584966	0.0177185	0.00582203	0.00696821		0.281198	0.608178	3.41755
Firmicutes, Bacilli, Other order, Other family, Other genus	0.0879648	2.66701	0.558888	1.04895	0.398572	0.952277	1.01956		0.0172716	0.0215226	0.0147523	0.0146242	0.0206715	0.0177684	0.00323078		0.00902344	0.0399114	0.0186589
Firmicutes, Clostridia, Clostridiales, Catabacteriaceae, Catabacter	0.0079968	0	0	0.00936563	0.0207951	0.0076315	0.00855716		0	0	0	0	0	0	0		0.0539064	0.199975	0
Firmicutes, Clostridia, Clostridiales, Clostridiaceae 1, Clostridium sensu stricto	0.165267	0.00569265	0.049744	0.0561938	0.0866461	0.0727088	0.0592718		0.00246737	0.00307465	0	0	0.00295308	0.00169902	0.00156754		0.00881586	0.0399114	0.0233675
Firmicutes, Clostridia, Clostridiales, Clostridiaceae 1, Other genus	0.0053312	0.00853898	0.0292612	0.00312188	0.0173292	0.0127165	0.0107128		0	0	0.00295046	0.00292483	0.00295308	0.00176567	0.00161187		0.00881586	0.0399114	0.138849
Firmicutes, Clostridia, Clostridiales, Clostridiales_Incertae Sedis XIII, Anaerovorax	0.194589	0.0142316	0.0146306	0.0437063	0.0485218	0.0631358	0.075192		0	0	0	0	0	0	0		0.00534568	0.0399114	0
Firmicutes, Clostridia, Clostridiales, Eubacteriaceae, Anaerofustis	0	0	0.00292612	0	0	0.000585223	0.0013086		0	0	0	0	0	0	0		0.317311	0.608178	0
Firmicutes, Clostridia, Clostridiales, Heliobacteriaceae, Hydrogenispora	0.0026656	0	0	0	0	0.00053312	0.00119209		0	0	0	0	0	0	0		0.317311	0.608178	0
Firmicutes, Clostridia, Clostridiales, Lachnospiraceae, Acetatifactor	0.0079968	0	0.00292612	0.00624376	0.00693169	0.00481967	0.00329384		0.00986948	0.00614931	0.00590092	0.017549	0.00295308	0.00848435	0.00563045		0.464702	0.861947	1.76036
Firmicutes, Clostridia, Clostridiales, Lachnospiraceae, Blautia	0	0.00284633	0	0	0	0.000569265	0.00127292		0.00246737	0	0	0	0	0.000493474	0.00110344		0.881497	1	0.866861
Firmicutes, Clostridia, Clostridiales, Lachnospiraceae, Butyrivibrio	0	0	0.00292612	0	0	0.000585223	0.0013086		0	0	0	0	0	0	0		0.317311	0.608178	0
Firmicutes, Clostridia, Clostridiales, Lachnospiraceae, Clostridium XlVa	0.0186592	0.00569265	0.026335	0.0280969	0.0346584	0.0226884	0.0110784		0.00740211	0.00614931	0.00590092	0.00584966	0.0177185	0.00860409	0.00513411		0.117185	0.374341	0.379228
Firmicutes, Clostridia, Clostridiales, Lachnospiraceae, Clostridium XlVb	0.0426496	0.0256169	0.0321873	0.0124875	0.0103975	0.0246678	0.013535		0.00246737	0.00614931	0.00885139	0.052647	0	0.014023	0.0218559		0.117185	0.374341	0.568475
Firmicutes, Clostridia, Clostridiales, Lachnospiraceae, Dorea	0.119952	0.0113853	0.0117045	0.0374625	0.0242609	0.040953	0.0454461		0	0.00307465	0.00590092	0	0	0.00179512	0.0026534		0.00820774	0.0399114	0.0438335
Firmicutes, Clostridia, Clostridiales, Lachnospiraceae, Eisenbergiella	0.29055	0.0483876	0.10534	0.14985	0.176758	0.154177	0.0904196		0.0370105	0.0430451	0.0236037	0.0935946	0.0177185	0.0429945	0.0300461		0.0162936	0.0693987	0.278864
Firmicutes, Clostridia, Clostridiales, Lachnospiraceae, Fusicatenibacter	0.229242	0.00569265	0.0555962	0	0.0727827	0.0726626	0.0929692		0.00246737	0.00307465	0	0.00292483	0	0.00169337	0.00156193		0.0722541	0.251795	0.0233046
Firmicutes, Clostridia, Clostridiales, Lachnospiraceae, Lachnospiracea_incertae_sedis	4.39291	1.3207	3.7308	1.78259	3.00142	2.84568	1.29009		3.44198	2.12458	2.32791	2.38959	3.68544	2.7939	0.714745		0.916815	1	0.981803
Firmicutes, Clostridia, Clostridiales, Lachnospiraceae, Lactonifactor	0	0	0	0	0	0	0		0	0	0	0.00292483	0	0.000584966	0.00130802		0.317311	0.608178	#DIV/0!
Firmicutes, Clostridia, Clostridiales, Lachnospiraceae, Marvinbryantia	0	0.00284633	0.00292612	0.00312188	0.00346584	0.00247203	0.00140243		0.00493474	0	0.00885139	0.0087745	0.00295308	0.00510274	0.00381515		0.20869	0.558126	2.06419
Firmicutes, Clostridia, Clostridiales, Lachnospiraceae, Other genus	52.6323	49.8876	64.4711	66.418	63.2655	59.3349	7.51959		45.3576	40.1611	41.9821	42.217	38.9924	41.7421	2.41949		0.00902344	0.0399114	0.703499
Firmicutes, Clostridia, Clostridiales, Lachnospiraceae, Robinsoniella	0	0.0227706	0.0204828	0.0343407	0.0103975	0.0175983	0.0130089		0	0	0.00295046	0	0.00295308	0.00118071	0.00161675		0.0524116	0.199975	0.067092
Firmicutes, Clostridia, Clostridiales, Lachnospiraceae, Roseburia	0	0.00569265	0.00292612	0	0	0.00172375	0.00255499		0	0.00614931	0	0.00292483	0	0.00181483	0.00273407		1	1	1.05283
Firmicutes, Clostridia, Clostridiales, Lachnospiraceae, Ruminococcus2	0	0	0	0.00936563	0	0.00187313	0.00418844		0	0	0.00295046	0.00292483	0	0.00117506	0.00160904		0.699854	1	0.627325
Firmicutes, Clostridia, Clostridiales, Lachnospiraceae, Sporobacterium	0	0.00853898	0.00292612	0	0	0.00229302	0.00371439		0.00493474	0.00614931	0.00590092	0.0087745	0.00295308	0.00574251	0.00211051		0.0722541	0.251795	2.50434
Firmicutes, Clostridia, Clostridiales, Other family, Other genus	5.61109	2.80363	3.08705	4.77023	3.82976	4.02035	1.17053		1.70248	1.30058	1.17428	1.50336	1.39976	1.41609	0.201071		0.00902344	0.0399114	0.352231
Firmicutes, Clostridia, Clostridiales, Peptostreptococcaceae, Romboutsia	0.111955	0.017078	0.00585223	0.0156094	0.0103975	0.0321785	0.0448173		0.00246737	0	0.00295046	0.00584966	0	0.0022535	0.00243004		0.00881586	0.0399114	0.0700313
Firmicutes, Clostridia, Clostridiales, Ruminococcaceae, Anaerotruncus	0.0026656	0	0	0	0	0.00053312	0.00119209		0	0	0	0	0	0	0		0.317311	0.608178	0
Firmicutes, Clostridia, Clostridiales, Ruminococcaceae, Butyricicoccus	0.0053312	0	0	0.00624376	0.00346584	0.00300816	0.00292289		0.00740211	0	0	0.00292483	0	0.00206539	0.00324101		0.577469	1	0.686595
Firmicutes, Clostridia, Clostridiales, Ruminococcaceae, Clostridium IV	0.0079968	0	0	0.00312188	0	0.00222374	0.00349893		0	0	0	0	0	0	0		0.136037	0.391107	0
Firmicutes, Clostridia, Clostridiales, Ruminococcaceae, Flavonifractor	0	0.00284633	0	0.00312188	0	0.00119364	0.00163736		0	0.00307465	0	0	0	0.000614931	0.00137503		0.52053	0.935326	0.515172
Firmicutes, Clostridia, Clostridiales, Ruminococcaceae, Intestinimonas	0.138611	0.0455412	0.10534	0.0749251	0.0866461	0.0902128	0.0346887		0.00740211	0.00307465	0.0206532	0	0.0177185	0.00976969	0.00904862		0.00902344	0.0399114	0.108296
Firmicutes, Clostridia, Clostridiales, Ruminococcaceae, Oscillibacter	1.43143	0.136624	0.190198	0.2997	0.284199	0.46843	0.542513		0.0962274	0.0768663	0.0855634	0.0760456	0.07678	0.0822965	0.00871399		0.00902344	0.0399114	0.175686
Firmicutes, Clostridia, Clostridiales, Ruminococcaceae, Other genus	2.54032	2.99434	3.23336	4.73277	4.42588	3.58533	0.947147		1.32991	1.01156	0.867436	1.19626	0.83572	1.04818	0.212396		0.00902344	0.0399114	0.292351
Firmicutes, Clostridia, Clostridiales, Ruminococcaceae, Pseudoflavonifractor	0.079968	0.00569265	0.0117045	0.0124875	0.0173292	0.0254364	0.0307631		0	0.00307465	0	0.00292483	0	0.0011999	0.00164388		0.00820774	0.0399114	0.0471725
Firmicutes, Clostridia, Clostridiales, Ruminococcaceae, Ruminococcus	0.346528	0.344406	0.0321873	0.583791	0.0415901	0.2697	0.233764		1.74443	0.870127	0.708111	0.851126	3.28677	1.49211	1.08361		0.00902344	0.0399114	5.53248
Firmicutes, Clostridia, Other order, Other family, Other genus	0.0346528	0.017078	0.0936357	0.112388	0.0970436	0.0709595	0.0422264		0.00493474	0.00922396	0.0147523	0.0116993	0.00295308	0.00871268	0.00482453		0.00902344	0.0399114	0.122784
Firmicutes, Erysipelotrichia, Erysipelotrichales, Erysipelotrichaceae, Coprobacillus	0.0026656	0	0	0	0	0.00053312	0.00119209		0	0	0	0	0	0	0		0.317311	0.608178	0
Firmicutes, Erysipelotrichia, Erysipelotrichales, Erysipelotrichaceae, Erysipelotrichaceae_incertae_sedis	0	0.0113853	0	0.00624376	0	0.00352581	0.0051588		0	0	0	0	0	0	0		0.136037	0.391107	0
Firmicutes, Erysipelotrichia, Erysipelotrichales, Erysipelotrichaceae, Other genus	0.0506464	0.0199243	0.00292612	0.0312188	0.00693169	0.0223295	0.0193664		0.00986948	0.0122986	0.00590092	0	0.0177185	0.00915749	0.00667324		0.250592	0.608178	0.410108
Firmicutes, Erysipelotrichia, Erysipelotrichales, Erysipelotrichaceae, Turicibacter	0.0746368	0.0313096	0.0204828	0.04995	0.065851	0.0484461	0.0227308		0.0592169	0.0522691	0.038356	0.0614215	0.0413431	0.0505213	0.0103648		0.916815	1	1.04284
Firmicutes, Other class, Other order, Other family, Other genus	2.495	0.520878	0.61741	0.711788	1.1264	1.0943	0.816325		1.88014	1.47276	1.05922	1.30155	3.45215	1.83316	0.953259		0.117185	0.374341	1.6752
Proteobacteria, Alphaproteobacteria, Sphingomonadales, Sphingomonadaceae, Sphingomonas	0	0.00284633	0.00292612	0.00312188	0	0.00177886	0.00162697		0.00740211	0.00614931	0	0.00292483	0.00885923	0.00506709	0.0035801		0.169265	0.474768	2.8485
Proteobacteria, Betaproteobacteria, Burkholderiales, Alcaligenaceae, Achromobacter	0.0053312	0.00284633	0	0	0	0.00163551	0.00240566		0	0	0	0	0	0	0		0.136037	0.391107	0
Proteobacteria, Betaproteobacteria, Burkholderiales, Comamonadaceae, Pelomonas	0.0186592	0.00284633	0.0321873	0.0437063	0.0346584	0.0264115	0.0159366		0	0	0	0	0	0	0		0.00534568	0.0399114	0
Proteobacteria, Betaproteobacteria, Burkholderiales, Comamonadaceae, Schlegelella	0	0	0	0.00312188	0	0.000624376	0.00139615		0	0	0	0	0	0	0		0.317311	0.608178	0
Proteobacteria, Betaproteobacteria, Burkholderiales, Sutterellaceae, Parasutterella	0.173264	0.0256169	0.0146306	0.0468282	0.0797144	0.0680108	0.0638565		0.00740211	0.0215226	0.0236037	0.0087745	0.00885923	0.0140324	0.00784347		0.0282801	0.112145	0.206326
Proteobacteria, Gammaproteobacteria, Enterobacteriales, Enterobacteriaceae, Escherichia/Shigella	0.245235	0.0853898	0.14338	0.159216	0.128236	0.152291	0.0587801		0.0123368	0.0184479	0.0265542	0.0116993	0.0324838	0.0203044	0.00906054		0.00902344	0.0399114	0.133326
Proteobacteria, Gammaproteobacteria, Enterobacteriales, Enterobacteriaceae, Other genus	2.06584	5.59019	2.73299	1.35802	1.71906	2.69322	1.69701		0.60944	0.249047	0.297997	0.421176	0.454774	0.406487	0.141682		0.00902344	0.0399114	0.15093
Proteobacteria, Gammaproteobacteria, Pseudomonadales, Moraxellaceae, Alkanindiges	0.0879648	0.0768508	0	0.202922	0.0103975	0.075627	0.0811358		0.4688	0.190628	0.185879	0.219362	0.868204	0.386575	0.293837		0.0282801	0.112145	5.1116
Verrucomicrobia, Verrucomicrobiae, Verrucomicrobiales, Verrucomicrobiaceae, Akkermansia	0.0186592	0.0113853	0.0175567	0.0187313	0.0173292	0.0167323	0.00305512		0.00740211	0.00922396	0.00885139	0	0	0.00509549	0.00470105		0.00881586	0.0399114	0.304529
Other phylum, Other class, Other order, Other family, Other genus	2.88685	1.57687	1.66203	1.87625	2.80387	2.16117	0.634704		4.42399	4.08314	2.37217	1.36882	3.59094	3.16781	1.27125		0.250592	0.608178	1.46578
