# Supplementary material for: Impact of Intestinal Microbiota on Cognitive Flexibility by a Novel Touch Screen Operant System Task in Mice
Source: Front Neurosci. 2022 Jun 23;16:882339. doi: 10.3389/fnins.2022.882339 (PMC9259885; doi:10.3389/fnins.2022.882339)
Supplement: Supplementary file 3 [file Table_2.XLSX]

## Sheet: Suppl Table S2
	Supplementary Table S2. Scoring system of the behaviors
	Scoring items	Behaviors	Data presented in
	First-choice never-rewarded error ("1st-choice never-rewarded" in article)	Nose-poke to never-rewarded spots, on the incorrect diagonal line, at first choice	Fig. 2a Fig. 3a,b,c
	First-choice diagonal move ("Diagonal move" in article)	The first choice in a trial is a diagonal move from the correct spot in the immediately preceding trial to the subsequent correct spot (moves from reward spot to reward spot on the correct diagonal line)	Fig. 2b
	First-choice adjacent move ("Adjacent move" in article)	The first choice in a trial is a move to either of the two incorrect spots adjacent to the correct spot from the correct spot in the immediately preceding trial (moves from reward spot on the correct diagonal line to non-reward spots on the incorrect diagonal line)	Fig. 2b
	First-choice re-entry error ("Re-entry" in article)	The first choice in a trial is a nose-poke to the incorrect spot, which was the previous correct spot, on correct diagonal line	Fig. 2b,c Fig. 3d
	Cumulative diagonal correct/error	A cumulative number of two consecutive nose-poking behavior in correct diagonal line or incorrect diagonal line	Fig.4a
	Never-rewarded error ("Never-rewarded" in article)	Nose-poke to never-rewarded spots, which are on the incorrect diagonal line	Fig. 4b
