# Supplementary material for: Impact of Intestinal Microbiota on Cognitive Flexibility by a Novel Touch Screen Operant System Task in Mice
Source: Front Neurosci. 2022 Jun 23;16:882339. doi: 10.3389/fnins.2022.882339 (PMC9259885; doi:10.3389/fnins.2022.882339)
Supplement: Supplementary file 4 [file Table_3.XLSX]

## Sheet: Table S3
Supplementary Table S3. Data of first-choice never-rewarded during serial reversal learning stage in Figure 3a
	Rev-1-1	Rev-1-2	Rev-1-3	Rev-1-4	Rev-1-5	Rev-1-6	Rev-1-7	Rev-1-8	Rev-1-9	Rev-1-10	Rev-2-1	Rev-2-2	Rev-2-3	Rev-2-4	Rev-2-5	Rev-2-6	Rev-2-7	Rev-2-8	Rev-2-9	Rev-2-10	Rev-3-1	Rev-3-2	Rev-3-3	Rev-3-4	Rev-3-5	Rev-3-6	Rev-3-7	Rev-3-8	Rev-3-9	Rev-3-10	Rev-4-1	Rev-4-2	Rev-4-3	Rev-4-4	Rev-4-5	Rev-4-6	Rev-4-7	Rev-4-8	Rev-4-9	Rev-4-10
Session	11	12	13	14	15	16	17	18	19	20	21	22	23	24	25	26	27	28	29	30	31	32	33	34	35	36	37	38	39	40	41	42	43	44	45	46	47	48	49	50
Control	53.6±1.8	38.8±2.3	36±2.3	27.7±4.8	29±3.5	23.6±2.9	24.4±5.8	21.2±4.2	21.9±5.2	21.1±6.8	59.7±7.3	46.5±7.1	38.4±7.2	37.8±5.3	33.6±2.2	32.9±4.2	27.4±5.4	17.3±4.6	21.4±4.7	27.6±5.1	58.9±3.6	46±3.5	40.7±4.9	36.9±2.5	40±2.1	31.4±5.2	23.7±7	25±10	25.1±8.6	26.6±6.1	51.4±9.6	41±6.7	35.1±7.2	28.8±6.4	25.8±5	34.6±5.2	25.6±4.2	26.2±7.2	21.2±4.7	19.2±3.7
Strept	62.8±7.4	43.2±5.4	35.5±3.9	34.8±6.6	31.9±6.6	29±4.6	33.6±7.5	28.1±3.7	28.8±4.7	27.8±5.1	44.1±4.4	31.6±3.6	19±3.4	22±3.8	19.4±2.2	20.2±2.5	21.8±2.3	16.6±4.3	20±1.5	24.9±6.2	52.5±5	43.8±2	41.4±6.2	31±7	36.9±4.1	28±4	15.2±2.7	20.4±1.5	20.2±2.9	22.4±4.7	41.8±6.6	37.6±4	34.6±4	32.6±3	34.8±3.9	25.4±6.7	25±6.3	23.4±7.4	25±5.9	33.4±6.9
Below 30％ is shown in bold.
